# Supplementary material for: Are Maternal Dietary Patterns During Pregnancy Associated with the Risk of Gestational Diabetes Mellitus? A Systematic Review of Observational Studies
Source: Nutrients. 2024 Oct 25;16(21):3632. doi: 10.3390/nu16213632 (PMC11547687; doi:10.3390/nu16213632)
Supplement: Supplementary file 1 [file nutrients-16-03632-s001.zip]

Archive with 4 entries (4 files):
- nutrients-3274816  suppl materials SII.pdf
- nutrients-3274816  suppl materials SIII.pdf
- nutrients-3274816 suppl materials SI.pdf
- nutrients-3274816 suppl materials SIV.xlsx
