# Supplementary material for: Are Maternal Dietary Patterns During Pregnancy Associated with the Risk of Gestational Diabetes Mellitus? A Systematic Review of Observational Studies
Source: Nutrients. 2024 Oct 25;16(21):3632. doi: 10.3390/nu16213632 (PMC11547687; doi:10.3390/nu16213632)
Supplement: Supplementary file 1 [file nutrients-16-03632-s001.zip › nutrients-3274816 suppl materials SIV.xlsx]

## Sheet: Table SIV.1
Table SIV.1. Key methodological parameters of the studies under evaluation (n=28).
Study	Do the authors provide information on data pretreatment?	Do the authors provide justifications for food grouping/labelling?	Do the authors provide information on the food items that compose each DP?	Do the authors provide information on the serving serving sizes?	In how many food groups are food items categorized	Do the authors provide information on the dietary pattern nutrient profiles?	Do the authors discuss if the regression method assumptions are met?
Cohort Studies
Radesky et al., (2008)	X	nutrient profile or culinary uses	X	X	40	√	X
He et al., (2015)	Standardized according to the mean and standard deviation	X	X	X	X	X	X
Tryggvadottir et al., (2015)	No pretreatment (data was presented as g/day)	food intake combinations	√	X	29	X	The variance inflation factor used to detect co-linearity among factors used for adjustment in the logistic regression was within limits.
Nascimento et al., (2016)	X	X	√	X	23	X	X
Du et al., (2017)	X	Chinese food dictionary and nutritional ingredient	√	X	24	X	X
Hajianfar et al., (2018)	X	nutrient profile	√	X	33	X	X
Mak et al., (2018)	Energy-adjusted	nutrient profile	√	X	32	X	X
Zhou et al., (2018)	X	X	X	X	16	√	X
Hu et al., (2019)	No pretreatment (data was presented as g/day)	nutrient profile	√	X	21	X	X
Lawrence, Wall, & Bloomfield, (2020)	X	X	X	X	10	X	X
Yong et al., (2020)	No pretreatment (data was presented as g/day)	nutrient profile and culinary usage	X	X	17	X	X
De Seymour et al., (2022)	X	nutrient profile and relative literature	X	X	28	√	X
Wang et al., (2023)	Standardized according to the mean and standard deviation	Dietary Guidelines for Chinese pregnant women	X	X	16	√	X
Cross-Sectional Studies
Shin et al., (2015)	Individual’s food intake in g was divided by 100 g and multiplied by the number of FPED equivalents in FPED 2011–2012	grouping schemes reported in the Food Patterns Equivalents Database	X	X	28	√	To analyze the magnitude of collinearity, the variance inflation factor (VIF) was used to test with VIF <5 set as the acceptable level
De Seymour et al., (2016)	X	nutrient profile	X	X	68	√	X
Flynn et al., (2016)	X	X	√	X	50	X	X
Sartorelli et al., (2019)	No pretreatment (data was presented as g/day)	nutrient profile and logic of intake	X	X	22	X	X
Zuccolotto et al., (2019)	No pretreatment (data was presented as g/day)	nutrient profile and logic of intake	X	X	23	X	X
Pajunen et al., (2022)	No pretreatment (data was presented as g/day)	Finnish food composition database Fineli	X	X	24	X	X
Wu et al., (2022)	Percentage contribution of total protein intake	2016 Chinese Dietary Guidelines	X	X	10	√	X
Ebrahimi et al., (2024)	No pretreatment (data was presented as g/day)	X	√	X	26	X	X
Case–Control Studies
Zareei et al., (2018)	X	Mirmiran’s study	X	X	41	X	X
Chen et al., (2020)	X	nutrient profile	√	X	11	X	X
Roustazadeh et al., (2021)	No pretreatment (data was presented as g/day)	foods similarity	√	X	25	X	X
Waheby et al., (2021)	X	nutrient profile	X	X	25	X	X
Liu et al., (2022)	X	X	X	X	24	X	X
Cui et al., (2023)	X	X	X	X	10	X	X
Shah et al., (2024)	X	foods characteristics	√	X	13	X	X
DP: Dietary pattern; FPED: Food Patterns Equivalents Database
